# Supplementary material for: MAGED2 Enhances Expression and Function of NCC at the Cell Surface via cAMP Signaling Under Hypoxia
Source: Cells. 2025 Jan 23;14(3):175. doi: 10.3390/cells14030175 (PMC11818053; doi:10.3390/cells14030175)
Supplement: Supplementary file 1 [file cells-14-00175-s001.zip]

Archive with 1 entries (1 files):
- cells-3378507-supplementary.pdf
